# Supplementary material for: Association Between Increased Nuchal Translucency and Foetal CNS Abnormalities in Euploid Foetuses: Systematic Review and Meta-Analysis
Source: Diagnostics (Basel). 2026 Apr 22;16(9):1250. doi: 10.3390/diagnostics16091250 (PMC13163124; doi:10.3390/diagnostics16091250)
Supplement: Supplementary file 1 [file diagnostics-16-01250-s001.zip]

Archive with 1 entries (1 files):
- diagnostics-4204081-supplementary.pdf
